# Supplementary material for: Synchrotron intensity gradient revealing magnetic fields in galaxy clusters
Source: Nat Commun. 2024 Feb 6;15:1006. doi: 10.1038/s41467-024-45164-8 (PMC10847451; doi:10.1038/s41467-024-45164-8)
Supplement: Supplementary file 3 — Source Data [file 41467_2024_45164_MOESM3_ESM.zip]

Archive with 8 entries (8 files):
- A2345_sync_hres_conv_blanked.fits
- Abell_3376_hres_sync_blanked.fits
- ElGordo_hres_sync_blanked.fits
- J0352_hres_sync_blanked.fits
- JCho_SuperA_Syn.fits
- ncomms-example-source-data.xlsx
- RXCJ1314_hres_sync_blanked.fits
- RXCJ1314_sync_hres_conv_blanked.fits
