# Supplementary material for: Synchrotron intensity gradient revealing magnetic fields in galaxy clusters
Source: Nat Commun. 2024 Feb 6;15:1006. doi: 10.1038/s41467-024-45164-8 (PMC10847451; doi:10.1038/s41467-024-45164-8)
Supplement: Supplementary file 3 — Source Data [file 41467_2024_45164_MOESM3_ESM.zip › ncomms-example-source-data.xlsx]

## Sheet: Figure 1
data file:	RXCJ1314_hres_sync_blanked.fits
parameters:	noise level: 5e-6 Jy/beam
	sub-block size: 20*20 pixels

## Sheet: Figure 2
data file:	A2345_sync_hres_conv_blanked.fits
parameters:	noise level: 8e-5 Jy/beam
	sub-block size: 20*20 pixels

## Sheet: Figure 3
data file:	RXCJ1314_hres_sync_blanked.fits
parameters:	noise level: 5e-6 Jy/beam
	sub-block size: 20*20 pixels
data file:	RXCJ1314_sync_hres_conv_blanked.fits
parameters:	noise level: 1.3e-5 Jy/beam
	sub-block size: 20*20 pixels
data file:	A2345_sync_hres_conv_blanked.fits
parameters:	noise level: 8e-5 Jy/beam
	sub-block size: 20*20 pixels

## Sheet: Figure 4
data file:	Abell_3376_hres_sync_blanked.fits
parameters:	noise level: 3.1e-6 Jy/beam
	sub-block size: 20*20 pixels

## Sheet: Figure 5
data file:	J0352_hres_sync_blanked.fits
parameters:	noise level: 2.6e-6 Jy/beam
	sub-block size: 20*20 pixels

## Sheet: Figure 6
data file:	ElGordo_hres_sync_blanked.fits
parameters:	noise level: 1.5e-6 Jy/beam
	sub-block size: 20*20 pixels
			1

## Sheet: Figure 8 and Tab. 1
data file:	JCho_SuperA_Syn.fits
synchrtron intensity	image 1
Stokes parameter Q	image 2
Stokes parameter U	image 3
parameters:	injection scale: 256 pixels
	sub-block size: 32*32 pixels

## Sheet: Tab. 2
data file:	RXCJ1314_hres_sync_blanked.fits
parameters:	noise level: 5e-6 Jy/beam
	sub-block size: 20*20 pixels
data file:	A2345_sync_hres_conv_blanked.fits
parameters:	noise level: 8e-5 Jy/beam
	sub-block size: 20*20 pixels
data file:	Abell_3376_hres_sync_blanked.fits
parameters:	noise level: 3.1e-6 Jy/beam
	sub-block size: 20*20 pixels
data file:	J0352_hres_sync_blanked.fits
parameters:	noise level: 2.6e-6 Jy/beam
	sub-block size: 20*20 pixels
data file:	ElGordo_hres_sync_blanked.fits
parameters:	noise level: 1.5e-6 Jy/beam
	sub-block size: 20*20 pixels

## Sheet: Supplementary Figure 1
data file:	RXCJ1314_sync_hres_conv_blanked.fits
parameters:	noise level: 1.3e-5 Jy/beam
	sub-block size: 20*20 pixels

## Sheet: Supplementary Figure 2
data file:	RXCJ1314_hres_sync_blanked.fits
parameters:	noise level: 5e-6 Jy/beam
	sub-block size: 20*20 pixels
data file:	RXCJ1314_sync_hres_conv_blanked.fits
parameters:	noise level: 1.3e-5 Jy/beam
	sub-block size: 20*20 pixels
data file:	A2345_sync_hres_conv_blanked.fits
parameters:	noise level: 8e-5 Jy/beam
	sub-block size: 20*20 pixels

[truncated: 4 more sheets: Supplementary Figure 3, Supplementary Figure 4, Supplementary Figure 5, Supplementary Figure 6]
